# Supplementary material for: Radiologic Progression of Interstitial Lung Abnormalities following Surgical Resection in Patients with Lung Cancer
Source: J Clin Med. 2023 Oct 30;12(21):6858. doi: 10.3390/jcm12216858 (PMC10647667; doi:10.3390/jcm12216858)
Supplement: Supplementary file 1 [file jcm-12-06858-s001.zip]

Archive with 1 entries (1 files):
- jcm-2638013-supplementary.pdf
